# Supplementary material for: Saponin Inhibits Hepatitis C Virus Propagation by Up-regulating Suppressor of Cytokine Signaling 2
Source: PLoS One. 2012 Jun 20;7(6):e39366. doi: 10.1371/journal.pone.0039366 (PMC3379970; doi:10.1371/journal.pone.0039366)
Supplement: Table S1 — Identification of cellular genes deregulated by saponin in HCV-infected cells. Jc1-infected cells were either left untreated or treated with saponin (10 μg/ml) for 24 h. Total mRNAs isolated from each group were subjected to microarray analysis. Either two-fold upregulated (256 genes) or downregulated (236) genes by saponin in HCV-infected cells as compared to non-treated control were selected. Data normalization and selection of fold-changed genes were performed using Gene springGX 7.3 (Agilent technology, USA). Gene ID, accession number, and functional description are provided. (XLSX) [file pone.0039366.s001.xlsx]

## Sheet: 2Xup-regulated
Gene Symbol	Gene Full Name	FoldChange	Gene ID	Gene Bank (Accession No.)	Molecular Class	Molecular Function	Description
KLRC3	Killer cell lectin-like receptor subfamily C, member 3	8.56807	3823	NM_002261	cell surface receptor	Transmembrane receptor activity	cellular defense response
NPPB	Natriuretic peptide precusor B	7.55415	4879	NM_002521	Peptide hormone	peptide hormone	cell communication; signal transduction
SERPINE2	serpin peptidase inhibitor, clade E (nexin, plasminogen activator inhibitor type 1), member 2	7.31516	5270	NM_006216	protease inhibitor	protease inhibitor activity	protein metabolism
NCF2	neutrophil cytosolic factor 2	6.25305	4688	NM_000433	Enzyme : oxidase	catalytic activity	metabolism ; energy pathways
IL8	Interleukin 8	6.1885	3576	Y00787	cytokine	cytokine activity	immune response
FHL2	four and a half LIM domains 2	6.1278	2274	NM_001039492	adapter molecule	protein binding	regulation of nucelobase, nucleoside, nuclotide and nucleic acid metabolism
UBASH3B	ubiquitin associated and SH3 domain containing B	6.12207	84959		unclassified	molecular function unknown	cell communication; signal transduction
SERPINE1	serpin peptidase inhibitor, clade E (nexin, plasminogen activator inhibitor type 1), member 1	5.85277	5054	NM_000602	protease inhibitor	protease inhibitor activity	protein metabolism
SOCS2	suppressor of cytokine signaling 2	5.82493	8835	AF037989	Adapter molecule	receptor signaling complex scaffold activity	cell communication; signal transduction
CDKN2B	cyclin-dependent kinase inhibitor 2B	5.4645	1030	NM_004936	cell cycle control protein	kinase regulator activity	cell communication; signal transduction
SMOX	spermine oxidase	5.43598	54498	NM_175842	Enzyme : oxidase	catalytic activity	metabolism
AIM1L	absent in melanoma 1-like	5.38961	55057	NM_001039775.2	unclassified	molecular function unknown	biological process unknown
PLA1A	phospholipase A1 member A	5.21479	51365	AF035268	Enzyme : phospholipase	phospholipase activity	metabolism ; energy pathways
SPP1	secreted phosphoprotein 1	5.08564	6696	NM_000582	adhesion molecule	cell adhesion molecule activity	cell growth and/or maintenance
THBS1	thrombospondin	5.0336	7057	NM_003246	Extracellular matrix protein	Extracellular matrix structural constituent	cell growth and/or maintenance
TNFRSF11B	tumor necrosis factor receptor superfamily, member 11b	5.00458	4982	U94332	cytokine	cytokine activity	cell communication; signal transduction
SLC6A14	solute carrier family 6 (amino acid transproter), member 14	4.97091	11254	AF151978	membrane transport protein	auxiliary transport protein activity	transport
CXCL5	chemokine (C-X-C motif) ligand 5	4.96268	6374	NM_002994	chemokine	chemokine activity	cell communication; signal transduction
AREG	Amphiregulin	4.8929	374	M30704	growth factor	growth factor activity	cell communication; signal transduction
CYR61	cysteine-rich, angiogenic inducer, 61	4.8516	3491	NM_001554	Extracellular matrix protein	Extracellular matrix structural constituent	cell communication; signal transduction
CCL4	chemokine (C-C motif) ligand 4	4.75129	6351	NM_002984	chemokine	chemokine activity	immune response
ICAM1	intracellular adhesion molecule 1	4.39703	3383	NM_000201	adhesion molecule	cell adhesion molecule activity	cell communication; signal transduction
RND3	Rho family GTPase 3	4.22831	390	NM_005168	G protein	GTPase activity	cell communication; signal transduction
NCOA7	nuclear receptor coactivator 7	4.09902	135112	XM_059748	transcription regulatory protein	transcription regulator activity	regulation of nucelobase, nucleoside, nuclotide and nucleic acid metabolism
PHLDA1	pleckstrin homology-like domain, family A, member 1	4.00894	22822	NM_007350	transcription factor	transcription factor activity	protein metabolism ; apoptosis
GLIPR1	GLI pathogenesis-related 1	4.00519	11010	NM_006851	unclassified	molecular function unknown	immune response
CXCL3	chemokine (C-X-C motif) ligand 3	3.98699	2921	M36821	chemokine	chemokine activity	immune response
IL18	Interleukin 18 (interferon-gamma-induction factor)	3.96706	3606	NM_001562	cytokine	cytokine activity	immune response
EDN1	endothelin 1	3.8668	1906	S56805	Peptide hormone	hormone activity	cell communication; signal transduction
KLRC1 /// KLRC2	killer cell lectin-like receptor subfamily C, member 1	3.82996	3821	NM_002259	cell surface receptor	receptor activity	cell communication; signal transduction
SAA1 /// SAA2	serum amyloid A1 / A2	3.75504	6288	NM_199161	transport/cargo protein	transport activity	lipid transport ; inflammatory response
SERPINA3	serpin peptidase inhibitor, clade A (alpha-1 antiproteinase, antitrypsin)	3.68614	12	NM_001085	protease inhibitor	protease inhibitor activity	protein metabolism
TFPI2	tissue factor pathway inhibitor 2	3.62422	7980	NM_006528	protease inhibitor	protease inhibitor activity	protein metabolism
HSD17B14	hydroxysteroid (17-beta) dehydrogenase 14	3.57928	51171	NM_016246	Enzyme : oxidoreductase	Oxidoreductase activity	metabolism ; energy pathways
BIRC3	baculoviral IAP repeat containing 3	3.56927	330	NM_001165	Enzyme : ligase	ligase activity	cell communication; signal transduction
CXCL2	chemokine (C-X-C motif) ligand 2	3.4815	2920	NM_002089	chemokine	chemokine activity	immune response
MYOF	myoferlin	3.47343	26509	NM_013451	Intergral membrane protein	molecular function unknown	cell growth and/or maintenance
NEDD9	neural precursor cell expressed, developmentally down-regulated 9	3.42701	4739	NM_006403	adhesion molecule	cell adhesion molecule activity	cell communication; signal transduction
HDAC9	histone deacetylase 9	3.41809	9734	AF124924	transcription regulatory protein	transcription regulator activity	Regulation of gene expression, epigenetic
GDF15	Growth differentiation factor 15	3.34295	9518	NM_004864	growth factor	growth factor activity	cell communication; signal transduction
KRT23	keratin 23 (histone deacetylase inducible)	3.34137	25984	AF102848	unclassified	molecular function unknown	biological process unknown
KLF4	Kruppel-like factor 4 (gut)	3.31202	9314	NM_004235	transcription regulatory protein	transcription regulator activity	Regulation of nucelobase, nucleoside, nuclotide and nucleic acid metabolism ; Regulation of cell cycle
CTGF	connective tissue growth factor	3.27715	1490	NM_001901	Extracellular matrix protein	Extracellular matrix structural constituent	cell growth and/or maintenance
LMCD1	LIM and cysteine-rich domains 1	3.20166	29995	NM_014583	unclassified	molecular function unknown	biological process unknown
SYNGR3	synaptogyrin 3	3.19465	9143	AJ002309	Intergral membrane protein	molecular function unknown	transport
ITGA2	integrin, alpha 2 (CD49B, alpha 2 subunit of VLA-2 receptor)	3.18343	3673	NM_002203	cell surface receptor	receptor activity	cell communication; signal transduction
CEBPD	CCAAT/enhancer binding protein (C/EBP), delta	3.17131	1052	NM_005195	transcription factor	transcription factor activity	Regulation of nucleobase, nucleoside, nucleotide and nucleic acid metabolism
FHL3	four and a half LIM domains 3	3.1615	2275	NM_004468	transcription regulatory protein	transcription regulator activity	cell communication; signal transduction
RCN1	reticulocalbin 1, EF-hand calcium binding domain	3.1112	5954	NM_002901	Calcium binding protein	Calcium ion binding	cell communication; signal transduction
TNFAIP2	tumor necrosis factor, alpha-induced protein 2	3.08036	7127	NM_006291	unclassified	molecular function unknown	biological process unknown
IER3	immediate early response 3	3.07601	8870	AF083421	unclassified	molecular function unknown	anti-apoptosis
CAPN2	calpain 2 (m/II) large subunit	3.05692	824	NM_001748	Cystein protease	Cysteine-type peptidase activity	protein metabolism
SQSTM1	sequestosome 1	3.03764	8878	U46751	Ubiquitin proteasome system protein	Ubiquitin-specific protease activity	protein metabolism
CXCL6	chemokine (C-X-C motif) ligand 6 (granulocyte chemotactic protein 2)	3.03471	6372	NM_002993	chemokine	chemokine activity	immune response
SERPINB8	serpin peptidase inhibitor, clade B (ovalbumin), member 8	2.97737	5271	NM_001031848	protease inhibitor	protease inhibitor activity	protein metabolism
SLC19A3	solute carrier family 19, member 3	2.94864	80704	AF271633	Intergral membrane protein	Carrier activity	transport
HYI	hydroxypyruvate isomerase (putative)	2.94503	81888	NM_031207	DNA binding protein	DNA binding	Regulation of nucleobase, nucleoside, nucleotide and nucleic acid metabolism
ABLIM3	actin binding LIM protein family, member 3	2.92651	22885	NM_014959	Cytoskeletal protein	Structural constituent of cytoskeleton	cell growth and/or maintenance
LDHB	lactate dehydrogenase B	2.91547	3945	NM_002300	Enzyme : dehydrogenase	catalytic activity	metabolism ; energy pathways
CXCL1	chemokine (C-X-C motif) ligand 1	2.91115	2919	J03561	chemokine	chemokine activity	immune response
EGR1	early growth response 1	2.90464	1958	NM_001964	transcription factor	transcription factor activity	Regulation of nucleobase, nucleoside, nucleotide and nucleic acid metabolism
RRAGC	Ras-related GTP binding C	2.8959	64121	NM_022157	G protein	GTPase activity	cell communication; signal transduction
LOXL4	lysyl oxidase-like 4	2.88008	84171	NM_032211	Enzyme : oxidase	catalytic activity	cell growth and/or maintenance
SULT1C4	sulfotransferase family, cytosolic, 1C, member 4	2.86664	27233	NM_006588	Enzyme : sulphotransferase	Sulfotransferase activity	metabolism ; energy pathways
NR4A1	nuclear receptor subfamily 4, group A, member 1	2.85866	3164	L13740	Nuclear receptor	Ligand-dependent nuclear receptor activity	cell communication; signal transduction
ABCC3	ATP-binding cassette, sub-family C (CFTR/MRP), member 3	2.85532	8174	NM_020038	membrane transport protein	auxiliary transport protein activity	transport
DUSP3	dual specificity protein phosphatase 3	2.84806	1845	NM_004090	Dual specificity phosphatase	protein tyrosine/serine/threonine phosphatase activity	cell communication; signal transduction
TRIM67	tripartite motif containing 67	2.847	440730	NM_00104342	Ubiquitin proteasome system protein	Ubiquitin-specific protease activity	Protein metabolism
BHLHE41	basic helix-loop-helix family, member e41	2.83561	79365	AB044088	transcription factor	transcription factor activity	Regulation of nucleobase, nucleoside, nucleotide and nucleic acid metabolism
JAG1	jagged 1	2.83031	182	NM_000214	cell surface receptor	receptor activity	cell communication; signal transduction
CCDC80	coiled-coil domain containing 80	2.82265	151887	NM_199511	unclassified	molecular function unknown	metabolism ; energy pathways
ITGAV	Integrin, alpha V (vitronectin receptor, alpha polypeptide, antigen CD51)	2.81175	3685	NM_002210	cell surface receptor	receptor activity	cell communication; signal transduction; cell adhesion
PRSS23	protease, serine, 23	2.80554	11098	NM_007173	serine protease	serine-type peptidase activity	protein metabolism
NIACR1 /// NIACR2	Niacin receptor 1/ 2	2.79314	338442	NM_177551	G protein coupled receptor	G-protein coupled receptor activity	cell communication ; signal transduction
LEPREL1	leprecan-like 1	2.79127	55214	NM_018192	Enzyme : oxidoreductase	Oxidoreductase activity	protein metabolism
NPAS2	neuronal PAS domain protein 2	2.7802	4862	U77970	transcription factor	transcription factor activity	Regulation of nucleobase, nucleoside, nucleotide and nucleic acid metabolism
RASD1	RAS, dexamethasone-induced 1	2.77727	51655	NM_016084	Guanine nucleotide exchange factor	Guanyl-nucleotide exchange factor activity	cell communication ; signal transduction
SLC34A2	solute carrier family 34 (sodium phosphate), member 2	2.77291	10568	NM_006424	membrane transport protein	auxiliary transport protein activity	transport
OSBPL10	oxysterol binding protein-like 10	2.75731	114884	AF392451	transport/cargo protein	transport activity	transport
HIVEP2	human immunodeficiency virus type I enhancer binding protein 2	2.74427	3097	M60119	DNA binding protein	DNA binding	Regulation of nucleobase, nucleoside, nucleotide and nucleic acid metabolism
CXCL16	chemokine (C-X-C motif) ligand 16	2.73853	58191	NM_022059	adhesion molecule	cell adhesion molecule activity	cell communication ; signal transduction
RGS3	regulator of G-protein signaling 3	2.73545	5998	NM_017790	GTPase activiting protein	GTPase activiator activity	cell communication ; signal transduction
UAP1L1	UDP-N-actylglucosamine pyrophosphorylase 1-like 1	2.7168	91373	XM_038063	Enzyme : phosphotransferase	catalytic activity	metabolism ; energy pathways
INHBE	Inhibin, beta E	2.71368	83729	NM_031479	growth factor	growth factor activity	cell communication ; signal transduction
ARHGDIB	Rho GDP dissociation inhibitor (GDI) beta	2.71097	397	NM_001175	Adapter molecule	receptor signaling complex scaffold activity	cell communication ; signal transduction
PLEKHH2	pleckstrin homology-like domain, family H, family (with MyTH4 domain) member 2	2.70802	130271	NM_172069	Cytoskeletal protein	Structural constituent of cytoskeleton	cell growth and/or maintenance
ANXA3	annexin A3	2.70298	306	NM_005139	Calcium binding protein	Calcium ion binding	cell communication ; signal transduction
RELB	v-rel reticuloendotheliosis viral oncogene homolog B	2.70232	5971	M83221	transcription factor	transcription factor activity	Regulation of nucleobase, nucleoside, nucleotide and nucleic acid metabolism
SYDE1	synapse defective 1, Rho GTPase, homolog 1 (C. elegans)	2.70144	85360	NM_033025	GTPase activiting protein	GTPase activator activity	cell communication
MACROD2	MACRO domain containing 2	2.69998	140733	NM_080676	unclassified	molecular function unknown	biological process unknown
ANKRD1	ankyrin repeat domain 1 (cardiac muscle)	2.69766	27063	NM_014391	transcription regulatory protein	transcription regulator activity	Regulation of nucleobase, nucleoside, nucleotide and nucleic acid metabolism
FAT3	FAT tumor suppressor homolog 3 (Drosophila)	2.69495	120114	AB076400	Intergral membrane protein	cell adhesion molecule activity	cell adhesion
SH2D2A	SH2 domain containing 2A	2.68392	9047	NM_003975	Adapter molecule	receptor signaling complex scaffold activity	cell communication ; signal transduction
KYNU	kynureninase	2.67715	8942	NM_001032998	Enzyme : hydrolase	hydrolase activity	metabolism ; energy pathways
DUSP1	dual specificity protein phosphatase 1	2.67669	1843	NM_004417	Dual specificity phosphatase	protein tyrosine/serine/threonine phosphatase activity	cell communication ; signal transduction
OBFC2A	oligonucleotide/oligosaccharide-binding fold containing 2A	2.66492	64859	NM_022837	DNA binding protein	Nucleic acid binding	Nucleobase, nucleoside, nucleotide and nucleic acid transport
PLK2	polo-like kinase 2	2.66259	10769	NM_006622	serine/threonine kinase	protein serine/threonine kinase activity	cell communication ; signal transduction
CEACAM1	carcinoembryonic antigen-related cell adhesion molecule 1 (biliary glycoprotein)	2.65914	634	NM_001712	adhesion molecule	molecular function unknown	signal transduction
CLIP4	CAP-GLY domain containing linker protein family, member 4	2.65137	79745	NM_024692	cytoskeletal associated protein	cytoskeletal protein binding	cell growth and/or maintenance
MICAL2	microtubule associated monoxygenase, calponin and LIM domain containing 2	2.63881	9645	NM_014632	cytoskeletal associated protein	cytoskeletal protein binding	cell growth and/or maintenance
FAM176A	family with sequence similarity 176, member A	2.63578	84141	NM_032181	cell cycle control protein	apoptotic protease activator activity	apoptosis
RAB7L1	RAB7, member RAS oncogene family0like 1	2.63076	8934	NM_003929	GTPase	GTPase activity	cell communication ; signal transduction
MAP3K14	mitogen-activated protein kinase kinase kinase 14	2.61377	9020	NM_003954	serine/threonine kinase	protein serine/threonine kinase activity	cell communication ; signal transduction
BDNF	brain-derived neurotrophic factor	2.59409	627	NM_170735	Ligand	Receptor binding	cell communication ; signal transduction
KLF11	Kruppel-like factor 11	2.59328	8462	NM_003597	transcription factor	transcription factor activity	Regulation of nucleobase, nucleoside, nucleotide and nucleic acid metabolism
CARD16	caspase recruitment domain family, member 16	2.59242	114769		unclassified	molecular function unknown	apoptosis
PMAIP1	phorbol-12-myristate-13-acetate-induced protein 1	2.5905	5366	NM_021127	unclassified	molecular function unknown	apoptosis
B4GALNT4	beta-1,4-N-acetyl-galactosaminyl transferase 4	2.58917	338707	NM_178537	unclassified	molecular function unknown	biological process unknown
SESTD1	SEC14 and spectrin domains 1	2.58397	91404	NM_178123	cytoskeletal associated protein	cytoskeletal protein binding	cell growth and/or maintenance
PCTK3	cyclin-dependent kinase 18	2.56534	5129	NM_002596	serine/threonine kinase	protein serine/threonine kinase activity	cell communication ; signal transduction
STX3	syntaxin 3	2.56216	6809	NM_004177	transport/cargo protein	transporter activity	transport
RAB3IL1	RAB3A interacting protein (rabin3)-like 1	2.54753	5866	NM_013401	unclassified	molecular function unknown	biological process unknown
CSTA	cystatin A (stefin A)	2.53984	1475	NM_005213	protease inhibitor	protease inhibitor activity	protein metabolism
TNFAIP3	tumor necrosis factor, alpha-induced protein 3	2.53953	7128	M59465	transcription regulatory protein	transcription regulator activity	Regulation of nucleobase, nucleoside, nucleotide and nucleic acid metabolism
SVIL	supervillin	2.53777	6480	AF051851	cytoskeletal associated protein	cytoskeletal protein binding	cell growth and/or maintenance
SPAG1	spermine associated antigen 1	2.51174	6674	NM_172218	GTPase	GPTase activity	Reproduction
GLIS3	GLIS family zinc finger 3	2.50762	169792	NM_152629	unclassified	molecular function unknown	Regulation of nucleobase, nucleoside, nucleotide and nucleic acid metabolism
EFEMP1	EGF containing fibulin-like extracellular matrix protein 1	2.50646	2202	U03877	Extracellular matrix protein	Extracellular matrix structural constituent	cell growth and/or maintenance
SOD2	superoxide dismutase 2, motochondrial	2.50371	6648	NM_000636	Enzyme : superoxide dismutase	superoxide dismutase activity	cell proliferation; anti-apoptosis; cell growth and / or maintenance
TMEM2	transmembrane protein 2	2.50009	23670	NM_013390	Intergral membrane protein	molecular function unknown	biological process unknown
DAB2	Disabled homolog 2, mitogen-responsive phosphoprotein (Drosophila)	2.49889	1601	NM_001343	Adapter molecule	receptor signaling complex scaffold activity	cell communication ; signal transduction
LSP1	lymphocyte-specific protein 1	2.49483	4046	NM_002339	Calcium binding protein	Calcium ion binding	cell communication ; signal transduction
LTBP1	latent transforming growth factor beta binding protein 1	2.49187	4052	NM_206943	Extracellular matrix protein	Extracellular matrix structural constituent	cell growth and/or maintenance
SIPA1L2	signal-induced proliferation-associated 1 like 2	2.48277	57568	XM_045839	GTPase activiting protein	GTPase activator activity	cell communication ; signal transduction
SLC38A2	solute carrier family 38, member 2	2.46931	54407	AB037803	transport/cargo protein	transporter activity	transport
AFAP1L1	actin filament associated protein 1-like 1	2.45886	134265	NM_152406	unclassified	molecular function unknown	biological process unknown
GPX2	glutathione peroxidase 2 (gastrointestinal)	2.45326	2877	NM_002083	Enzyme : peroxidase	Peroxidase activity	metabolism ; energy pathways
IRAK2	interleukin-1 receptor-associated kinase 2	2.43858	3656	AF026273	serine/threonine kinase	protein serine/threonine kinase activity	cell communication ; signal transduction
CELSR1	cadherin, EGF LAG seven-pass G-type receptor 1 (flamingo homolog, Drosophila)	2.43279	9620	NM_014246	G protein coupled receptor	G-protein coupled receptor activity	cell communication ; signal transduction
MMP19	matrix metallopeptidase 19	2.43117	4327	NM_002429	metallo protease	metallopeptidase activity	protein metabolism
MAP2	microtubule-associated protein 2	2.424	4133	NM_001039538	cytoskeletal associated protein	cytoskeletal protein binding	cell growth and/or maintenance
PKIB	protein kinase (cAMP-deendent, catalytic) inhibitor beta	2.41846	5570	NM_032471	protease inhibitor	protease inhibitor activity	protein metabolism
RND1	Rho family GTPase 1	2.40334	27289	NM_014470	cytoskeletal associated protein	cytoskeletal protein binding	cell growth and/or maintenance
TMEM178	transmembrane protein 178	2.38675	130733	NM_152390	unclassified	molecular function unknown	biological process unknown
NAMPT	nicotinamide phosphoribosyltransferase	2.38173	10135	NM_182790	Cytokine	Transferase activity	anti-apoptosis
MYC	v-myc myelocytomatosis viral oncogene homolog (avian)	2.36856	4609	NM_002467	Transcription factor	Transcription factor activity	Regulation on nucleobase, nucleoside, nucleotide and nucleic acid metabolism; apoptosis; regulation of cell proliferation
INHBA	inhibin, beta A	2.36672	3624	NM_002192	Ligand	Receptor binding	cell communication ; signal transduction
GJA1	gap junction protein, alpha 1, 43kDa	2.36313	2697	NM_000165	membrane transport protein	auxiliary transport protein activity	transport
SULT1C2	sulfotransferase family, cytosolic, 1C, member 2	2.36312	6819	NM_176825	Enzyme : sulphotransferase	Sulfotransferase activity	energy pathways; metabolism
ZNF385C	zinc finger protein 385C	2.3623	201181		DNA binding protein	DNA binding	biological process unknown
PLAC8	placenta-specific 8	2.36122	51316	NM_016619	Cytokine	cytokine activity	biological process unknown
MCOLN3	mucolipin 3	2.34852	55283	NM_018298	Ion channel	Ion channel activity	Transport
MCL1	myeloid cell luckemia sequence 1 (BCL2-related)	2.33819	4170	NM_021960	Chaperone	Protein binding	anti-apoptosis
AMOTL2	angiomotin like 2	2.32834	51421	NM_016201	unclassified	molecular function unknown	biological process unknown
RFPL4B	ret finger protein-like 4B	2.32374	442247	NM_001013734	Ubiquitin proteasome system protein	Ubiquitin-specific protease activity	Protein metabolism
GADD45B	growth arrest and DNA-damage-inducible, beta	2.32155	4616	NM_015675	cell cycle control protein	molecular function unknown	cell communication ; signal transduction
MATN3	matrilin 3	2.30939	4148	NM_002381	Extracellular matrix protein	Extracellular matrix structural constituent	cell growth and/or maintenance
IRS2	insulin receptor substrate 2	2.30617	8660	NM_003749	Adapter molecule	receptor signaling complex scaffold activity	cell communication; signal transduction
SLC3A2	solute carrier family 3 (activators of dibasic and neutral amino acid transport), member 2	2.30093	6520	NM_001012661	membrane transport protein	auxiliary transport protein activity	transport
OPTN	optineurin	2.29915	10133	NM_021980	transcription regulatory protein	transcription regulator activity	Regulation on nucleobase, nucleoside, nucleotide and nucleic acid metabolism
VEPH1	ventricular zone expressed PH domain homolog 1	2.29786	79674	NM_024621	unclassified	molecular function unknown	biological process unknown
OSGIN1	oxidative stress induced growth inhibitor 1	2.29493	29948	NM_013370	growth factor	growth factor activity	cell communication ; signal transduction
KIAA1539	KIAA1539	2.2911	80256	NM_025182	unclassified	molecular function unknown	biological process unknown
MAFF	v-maf musculoaponeurotic fibrosarcoma oncogene homolog F (avian)	2.29085	23764	NM_001161572	Transcription factor	Transcription factor binding	Regulation of nucleobase, nucleoside, nucleotide and nucleic acid metabolism
NFIC	nuclear factor I/C (CCAAT-binding transcription factor)	2.29016	4782	NM_005597	Transcription factor	Transcription factor binding	Regulation of nucleobase, nucleoside, nucleotide and nucleic acid metabolism
FBLIM1	filamin binding LIM protein 1	2.28975	54751	NM_001024215	Cytoskeletal associated protein	Cytoskeletal protein binding	Regulation of cell shape
ITPR3	inositol 1,4,5-triphosphate receptor, type 3	2.28869	3710	NM_002224	Intracellular ligand gated channel	Intracellular ligand-gated ion channel activity	Cell communication ; Signal transduction
TAGLN	transgelin	2.28742	6876	NM_001001522	Cytoskeletal associated protein	Cytoskeletal protein binding	Muscle development
RIT1	Ras-like without CAAX 1	2.27991	6016	NM_006912	GTPase	GTPase activity	Cell communication ; Signal transduction
NFE2L3	nuclear factor (erythroid-derived 2)-like 3	2.26106	9603	AB010812	Transcription factor	Transcription factor activity	Regulation of nucleobase, nucleoside, nucleotide and nucleic acid metabolism
TMSB4X	thymosin beta 4, X-linked	2.26075	7114	NM_021109	Cytoskeletal associated protein	Cytoskeletal protein binding	Cell growth and/or maintenance
AKAP12	A kinase (PRKA) anchor protein 12	2.25985	9590	U81607	Anchor protein	Cytoskeletal anchoring activity	Cell growth and/or maintenance
AKR1B10	aldo-keto reductase family 1, member B10 (aldose reductase)	2.25652	57016	NM_020299	Enzyme: Reductase	Catalytic activity	Metabolism ; Energy pathways
BMP4	bone morphogenetic protein 4	2.24957	652	AF035427	Ligand	Receptor binding	Cell communication ; Signal transduction
NRCAM	neuronal cell adhesion molecule	2.24913	4897	NM_001037132	Adhesion molecule	Cell adhesion molecule activity	Signal transduction
STK17A	serine/threonine kinase 17a	2.24274	9263	NM_004760	Serine/threonine kinase	Protein serine/threonine kinase activity	Cell communication ; Signal transduction
BEX1	brain expressed, X-linked 1	2.23733	55859	NM_018476	Unclassified	Molecular function unknown	Biological_process unknown
CD38	CD38 molecule	2.23733	952	NM_001775	Enzyme: Hydrolase	Hydrolase activity	Metabolism ; Energy pathways
IL32	interleukin 32	2.23558	9235	NM_004221	Adhesion molecule	Cell adhesion molecule activity	Immune response
RFTN1	raftlin, lipid raft linker 1	2.2308	23180	NM_015150	Integral membrane protein	Molecular function unknown	Cell communication ; Signal transduction
S100P	S100 calcium binding protein P	2.22916	6286	NM_005980	Calcium binding protein	Calcium ion binding	Cell communication ; Signal transduction
ZNHIT6	zinc finger, HIT-type containing 6	2.22649	54680	NM_017953	Unclassified	Molecular function unknown	Biological_process unknown
CREB5	cAMP responsive element binding protein 5	2.21928	9586	NM_004904	Transcription factor	Transcription factor activity	Regulation of nucleobase, nucleoside, nucleotide and nucleic acid metabolism
STC2	stanniocalcin 2	2.2158	8614	NM_003714	Peptide hormone	Hormone activity	Cell communication ; Signal transduction
SAA4	serum amyloid A4, constitutive	2.21367	6291	NM_006512	Transport/cargo protein	Transporter activity	Transport
CMTM3	CKLF-like MARVEL transmembrane domain containing 3	2.21181	123920	NM_144601	Chemokine	Chemokine activity	Immune response
PTPN12	protein tyrosine phosphatase, non-receptor type 12	2.21134	5782	NM_001131008	Tyrosine phosphatase	Protein tyrosine phosphatase activity	Cell communication ; Signal transduction
RRAGD	Ras-related GTP binding D	2.20616	58528	NM_021244	G protein	GTPase activity	Cell communication ; Signal transduction
CD44	CD44 molecule (Indian blood group)	2.20471	960	NM_000610	Cell surface receptor	Receptor activity	Cell communication ; Signal transduction
ETS2	v-ets erythroblastosis virus E26 oncogene homolog 2 (avian)	2.20448	2114	NM_005239	Transcription factor	Transcription factor activity	Regulation of nucleobase, nucleoside, nucleotide and nucleic acid metabolism
TPM4	tropomyosin 4	2.20376	7171	NM_003290	Cytoskeletal protein	Structural constituent of cytoskeleton	Cell growth and/or maintenance
RUSC2	RUN and SH3 domain containing 2	2.19746	9853	AB002373	Unclassified	Molecular function unknown	Biological_process unknown
TMEM140	transmembrane protein 140	2.19539	55281	NM_018295	Unclassified	Molecular function unknown	Biological_process unknown
BATF	basic leucine zipper transcription factor, ATF-like	2.19504	10538	NM_006399	Transcription factor	Transcription factor activity	Regulation of nucleobase, nucleoside, nucleotide and nucleic acid metabolism
CNN2	calponin 2	2.19191	1265	NM_004368	Cytoskeletal associated protein	Cytoskeletal protein binding	Cell growth and/or maintenance
ANXA1	annexin A1	2.19152	301	NM_000700	Calcium binding protein	Calcium ion binding	Cell communication ; Signal transduction
PION	pigeon homolog (Drosophila)	2.1912	54103		Unclassified	Molecular function unknown	Biological_process unknown
LRRC8A	leucine rich repeat containing 8 family, member A	2.181	56262	NM_019594	Integral membrane protein	Molecular function unknown	Immune response
DUSP4	dual specificity phosphatase 4	2.18	1846	NM_001394	Dual specificity phosphatase	Protein tyrosine/serine/threonine phosphatase activity	Cell communication ; Signal transduction
TEX15	testis expressed 15	2.17683	56154	AF285605	Unclassified	Molecular function unknown	Biological_process unknown
FSTL1	follistatin-like 1	2.17567	11167	NM_007085	Protease inhibitor	Protease inhibitor activity	Protein metabolism
CHIC2	cysteine-rich hydrophobic domain 2	2.17315	26511	AF159423	Integral membrane protein	Molecular function unknown	Biological_process unknown
GOLT1A	golgi transport 1A	2.16953	127845	NM_198447	Unclassified	Molecular function unknown	Biological_process unknown
TRIM56	tripartite motif containing 56	2.16663	81844	NM_030961	Transcription regulatory protein	Transcription regulator activity	Regulation of nucleobase, nucleoside, nucleotide and nucleic acid metabolism
LTBR	lymphotoxin beta receptor (TNFR superfamily, member 3)	2.16138	4055	L04270	Cytokine receptor	Transmembrane receptor activity	Cell communication ; Signal transduction
WWC1	WW and C2 domain containing 1	2.15989	23286	NM_015238	Unclassified	Molecular function unknown	Biological_process unknown
F2RL2	coagulation factor II (thrombin) receptor-like 2	2.15557	2151	U92971	G protein coupled receptor	G-protein coupled receptor activity	Cell communication ; Signal transduction
FRMD6	FERM domain containing 6	2.1516	122786	NM_152330	Unclassified	Molecular function unknown	Biological_process unknown
TNFAIP8	tumor necrosis factor, alpha-induced protein 8	2.15063	25816	NM_014350	Unclassified	Molecular function unknown	Cell growth and/or maintenance
KIF21B	kinesin family member 21B	2.14416	23046	XM_371332	Unclassified	Molecular function unknown	Biological_process unknown
NUPR1	nuclear protein, transcriptional regulator, 1	2.13966	26471		DNA binding protein	DNA binding	Cell growth and/or maintenance
TNFRSF12A	tumor necrosis factor receptor superfamily, member 12A	2.13766	51330	AB035480	Cell surface receptor	Receptor activity	Cell communication ; Signal transduction
LAD1	ladinin 1	2.12911	3898	NM_005558	Anchor protein	Cytoskeletal anchoring activity	Cell growth and/or maintenance
FOS	FBJ murine osteosarcoma viral oncogene homolog	2.12469	2353	NM_005252	Transcription factor	Transcription factor activity	Regulation of nucleobase, nucleoside, nucleotide and nucleic acid metabolism
GNAZ	guanine nucleotide binding protein (G protein), alpha z polypeptide	2.12345	2781	NM_002073	G protein	GTPase activity	Cell communication ; Signal transduction
SPTBN1	spectrin, beta, non-erythrocytic 1	2.12102	6711	NM_003128	Cytoskeletal protein	Structural constituent of cytoskeleton	Cell growth and/or maintenance
ATP10D	ATPase, class V, type 10D	2.1192	57205	NM_020453	ATPase	ATPase activity	Metabolism ; Energy pathways
ZNF473	zinc finger protein 473	2.11286	25888	XM_046390	RNA binding protein	RNA binding	Regulation of nucleobase, nucleoside, nucleotide and nucleic acid metabolism
FAM83H	family with sequence similarity 83, member H	2.11058	286077	NM_198488	Unclassified	Molecular function unknown	Biological process unknown
LPAR6	lysophosphatidic acid receptor 6	2.11045	10161	NM_005767	G protein coupled receptor	G-protein coupled receptor activity	Cell communication ; Signal transduction
JAK1	Janus kinase 1	2.10824	3716	NM_002227	Tyrosine kinase	Protein-tyrosine kinase activity	Cell communication ; Signal transduction
MIR17HG	miR-17-92 cluster host gene (non-protein coding)	2.10772	407975	AB176707	Integral membrane protein	Molecular function unknown	Biological_process unknown
PDE4A	phosphodiesterase 4A, cAMP-specific	2.10115	5141	NM_001111307	Enzyme: Phosphodiesterase	Phosphoric diester hydrolase activity	Cell communication ; Signal transduction
TEAD2	TEA domain family member 2	2.09645	8463	NM_003598	Transcription factor	Transcription factor activity	Regulation of nucleobase, nucleoside, nucleotide and nucleic acid metabolism
CCL3L1 /// CCL3L3	chemokine (C-C motif) ligand 3-like 1	2.09644	6349	NM_021006	Chemokine	Chemokine activity	Cell communication ; Signal transduction
NFIL3	nuclear factor, interleukin 3 regulated	2.09549	4783	NM_005384	Transcription factor	Transcription factor activity	Regulation of nucleobase, nucleoside, nucleotide and nucleic acid metabolism
ODF3B	outer dense fiber of sperm tails 3B	2.09337	440836		Enzyme: Phosphorylase	Phosphorylase activity	Biological_process unknown
GMEB2	glucocorticoid modulatory element binding protein 2	2.08657	26205	NM_012384	Transcription factor	Transcription factor activity	Regulation of nucleobase, nucleoside, nucleotide and nucleic acid metabolism
LIMK2	LIM domain kinase 2	2.08495	3985	NM_016733	Serine/threonine kinase	Protein tyrosine/serine/threonine phosphatase activity	Cell communication ; Signal transduction
ZNF697	zinc finger protein 697	2.08317	90874	XM_371286	DNA binding protein	DNA binding	Regulation of nucleobase, nucleoside, nucleotide and nucleic acid metabolism
GLIPR2	GLI pathogenesis-related 2	2.08197	152007	NM_022343	Unclassified	Molecular function unknown	Biological_process unknown
YRDC	yrdC domain containing (E. coli)	2.08144	79693	NM_024640	Unclassified	Molecular function unknown	Biological_process unknown
TUFT1	tuftelin 1	2.08138	7286	NM_020127	Extracellular matrix protein	Extracellular matrix structural constituent	Cell growth and/or maintenance
AKIRIN1	akirin 1	2.07707	79647	NM_024595	Unclassified	Molecular function unknown	Biological_process unknown
ANKRD57	ankyrin repeat domain 57	2.07332	65124	NM_023016	Unclassified	Molecular function unknown	Biological_process unknown
SNTB1	syntrophin, beta 1 (dystrophin-associated protein A1, 59kDa, basic component 1)	2.06984	6641	NM_021021	Adapter molecule	Receptor signaling complex scaffold activity	Cell communication ; Signal transduction
ORAI2	ORAI calcium release-activated calcium modulator 2	2.06377	80228	NM_032831	Unclassified	Molecular function unknown	Regulation of nucleobase, nucleoside, nucleotide and nucleic acid metabolism
MAPK8IP2	mitogen-activated protein kinase 8 interacting protein 2	2.06354	23542	NM_012324	Adapter molecule	Receptor signaling complex scaffold activity	Cell communication ; Signal transduction
TP53INP1	tumor protein p53 inducible nuclear protein 1	2.06104	94241	AF409115	Cell cycle control protein	Transcription cofactor activity	Cell communication ; Signal transduction
CALD1	caldesmon 1	2.05308	800	NM_033138	Cytoskeletal associated protein	Cytoskeletal protein binding	Cell growth and/or maintenance
CHST9	carbohydrate (N-acetylgalactosamine 4-0) sulfotransferase 9	2.04513	83539	NM_031422	Enzyme: Sulphotransferase	Sulfotransferase activity	Carbohydrate metabolism
CAV1	caveolin 1, caveolae protein, 22kDa	2.04396	857	NM_001753	Structural protein	Structural molecule activity	Cell growth and/or maintenance
DLX2	distal-less homeobox 2	2.04334	1746	U51003	Transcription factor	Transcription factor activity	Regulation of nucleobase, nucleoside, nucleotide and nucleic acid metabolism
APEX2	APEX nuclease (apurinic/apyrimidinic endonuclease) 2	2.03965	27301	AB021260	DNA endonuclease	Endonuclease activity	DNA repair
LITAF	lipopolysaccharide-induced TNF factor	2.03855	9516	NM_004862	Transcription factor	Transcription factor activity	Regulation of nucleobase, nucleoside, nucleotide and nucleic acid metabolism
BEX2	brain expressed X-linked 2	2.03696	84707	NM_032621	Unclassified	Molecular function unknown	Biological_process unknown
TRMT61A	tRNA methyltransferase 61 homolog A (S. cerevisiae)	2.03647	115708	NM_152307	RNA methyltransferase	RNA methyltransferase activity	Regulation of nucleobase, nucleoside, nucleotide and nucleic acid metabolism
MRAS	muscle RAS oncogene homolog	2.03596	22808	AF022080	GTPase	GTPase activity	Cell communication ; Signal transduction
SAMD4A	sterile alpha motif domain containing 4A	2.03339	23034	NM_015589	Unclassified	Molecular function unknown	Biological_process unknown
GPR37	G protein-coupled receptor 37 (endothelin receptor type B-like)	2.03165	2861	NM_005302	G protein coupled receptor	G-protein coupled receptor activity	Cell communication ; Signal transduction
ANKRD28	ankyrin repeat domain 28	2.02917	23243	NM_015199	Unclassified	Molecular function unknown	Biological_process unknown
GADD45A	growth arrest and DNA-damage-inducible, alpha	2.0285	1647	NM_001924	DNA repair protein	DNA repair protein	Regulation of nucleobase, nucleoside, nucleotide and nucleic acid metabolism
PELI3	pellino homolog 3 (Drosophila)	2.02793	246330	NM_145065	Unclassified	Molecular function unknown	Cell communication ; Signal transduction
KLHDC5	kelch domain containing 5	2.02324	57542	NM_020782	Unclassified	Molecular function unknown	Cell communication ; Signal transduction
PLIN2	perilipin 2	2.02066	123	NM_001122	Storage protein	Lipid transporter activity	Lipid storage ; Lipid transport
SP100	SP100 nuclear antigen	2.01966	6672	NM_003113	Transcription regulatory protein	Transcription regulator activity	Regulation of nucleobase, nucleoside, nucleotide and nucleic acid metabolism
FAM89A	family with sequence similarity 89, member A	2.0114	375061	NM_198552	Unclassified	Molecular function unknown	Biological_process unknown
SNAPC1	small nuclear RNA activating complex, polypeptide 1, 43kDa	2.00898	6617	NM_003082	Transcription regulatory protein	Transcription regulator activity	Regulation of nucleobase, nucleoside, nucleotide and nucleic acid metabolism
WSB2	WD repeat and SOCS box containing 2	2.00839	55884	NM_018639	Ubiquitin proteasome system protein	Ubiquitin-specific protease activity	Protein metabolism
GCNT3	glucosaminyl (N-acetyl) transferase 3, mucin type	2.00735	9245	AF102542	Enzyme: Glucosaminyltransferase	Transferase activity	Metabolism ; Energy pathways
POLD4	polymerase (DNA-directed), delta 4	2.00472	57804	NM_021173	DNA polymerase	DNA-directed DNA polymerase activity	Regulation of nucleobase, nucleoside, nucleotide and nucleic acid metabolism
LCA5	Leber congenital amaurosis 5	2.00295	167691		Unclassified	Molecular function unknown	Biological_process unknown
OSMR	oncostatin M receptor	2.00001	9180	NM_003999	Cytokine receptor	Transmembrane receptor activity	Cell communication ; Signal transduction

## Sheet: 2Xdown-regulated
Gene Symbol	Gene Full Name	FoldChange	Gene ID	Gene Bank (Accession No.)	Molecular Class	Molecular Function	Description
CDKN2C	cyclin-dependent kinase inhibitor 2C (p18, inhibits CDK4)	0.15668	1031	NM_001262	Cell cycle control protein	Kinase binding	Regulation of cell cycle
METTL7A	methyltransferase like 7A	0.159623	25840	NM_014033	Enzyme: Methyltransferase	Methyltransferase activity	Metabolism ; Energy pathways
ARG1	arginase, liver	0.17162	383	NM_000045	Enzyme: Hydrolase	Hydrolase activity	Metabolism ; Energy pathways
SPTLC3	serine palmitoyltransferase, long chain base subunit 3	0.172596	55304	NM_018327	Unclassified	Molecular function unknown	Biological_process unknown
COL14A1	collagen, type XIV, alpha 1	0.201193	7373	NM_021110	Extracellular matrix protein	Extracellular matrix structural constituent	Cell growth and/or maintenance
AP2B1	adaptor-related protein complex 2, beta 1 subunit	0.202991	163	M34175	Unclassified	Molecular function unknown	Biological_process unknown
ASB9	ankyrin repeat and SOCS box containing 9	0.246698	140462	AK000643	Unclassified	Molecular function unknown	Biological_process unknown
GATM	glycine amidinotransferase (L-arginine:glycine amidinotransferase)	0.254898	2628	NM_001482	Enzyme: Amidinotransferase	Amidinotransferase activity	Metabolism ; Energy pathways
AGXT2L1	alanine-glyoxylate aminotransferase 2-like 1	0.257787	64850	NM_031279	Enzyme: Transferase	Transferase activity	Metabolism ; Energy pathways
PON1	paraoxonase 1	0.26448	5444	NM_000446	Enzyme: Esterase	Hydrolase activity	Metabolism ; Energy pathways
GBA3	glucosidase, beta, acid 3 (cytosolic)	0.266034	57733	AB017913	Enzyme: Glucosidase	Glucosidase activity	Metabolism ; Energy pathways
ADH6	alcohol dehydrogenase 6 (class V)	0.267609	130	NM_000672	Enzyme: Dehydrogenase	Catalytic activity	Metabolism ; Energy pathways
SLC44A1	solute carrier family 44, member 1	0.270401	23446	NM_080546	Integral membrane protein	Molecular function unknown	Transport
CPS1	carbamoyl-phosphate synthase 1, mitochondrial	0.272982	1373	AF154830	Enzyme: Ligase	Ligase activity	Metabolism ; Energy pathways
SLC38A4	solute carrier family 38, member 4	0.277952	55089	AF193836	Membrane transport protein	Auxiliary transport protein activity	Transport
SLC27A2	solute carrier family 27 (fatty acid transporter), member 2	0.278985	11001	NM_003645	Membrane transport protein	Auxiliary transport protein activity	Transport
RP11-35N6.1	LPPR1 lipid phosphate phosphatase-related protein type 1	0.291796	54886		Unclassified	Lipid phosphatase activity	Metabolism ; Energy pathways
MAP2K6	mitogen-activated protein kinase kinase 6	0.297088	5608	NM_002758	Serine/threonine kinase	Protein serine/threonine kinase activity	Signal transduction ; Regulation of cell cycle
EHHADH	enoyl-CoA, hydratase/3-hydroxyacyl CoA dehydrogenase	0.304831	1962	L07077	Enzyme: Hydratase	Catalytic activity	Metabolism ; Energy pathways
RP11-631M21.2	TUBB8 tubulin, beta 8	0.305078	347688		Structural protein	Structural molecule activity	Cell growth and/or maintenance
SERPINF2	serpin peptidase inhibitor, clade F (alpha-2 antiplasmin, pigment epithelium derived factor), member 2	0.305942	5345	NM_000934	Protease inhibitor	Protease inhibitor activity	Protein metabolism
CDO1	cysteine dioxygenase, type I	0.307045	1036	NM_001801	Enzyme: Oxidoreductase	Oxidoreductase activity	Metabolism ; Energy pathways
SLCO4C1	solute carrier organic anion transporter family, member 4C1	0.312117	353189	NM_180991	Membrane transport protein	Auxiliary transport protein activity	Transport
PDZK1	PDZ domain containing 1	0.312598	5174	NM_002614	Adapter molecule	Receptor signaling complex scaffold activity	Transport
SLC16A10	solute carrier family 16, member 10 (aromatic amino acid transporter)	0.313807	117247	AF116652	Membrane transport protein	Auxiliary transport protein activity	Transport
UGT2B4	UDP glucuronosyltransferase 2 family, polypeptide B4	0.317162	7363	NM_021139	Enzyme: Glycosyltransferase	Transferase activity	Metabolism ; Energy pathways
PDE4DIP	phosphodiesterase 4D interacting protein	0.321181	9659	NM_022359	Transport/cargo protein	Transporter activity	Transport
NRK	Nik related kinase	0.327344	203447	NM_198465	Serine/threonine kinase	Protein serine/threonine kinase activity	Cell communication ; Signal transduction
DPYD	dihydropyrimidine dehydrogenase	0.328023	1806	NM_000110	Enzyme: Dehydrogenase	Catalytic activity	Metabolism ; Energy pathways
HP	haptoglobin	0.328305	3240	NM_005143	Transport/cargo protein	Transporter activity	Immune response
ACADSB	acyl-CoA dehydrogenase, short/branched chain	0.329829	36	NM_001609	Enzyme: Dehydrogenase	Catalytic activity	Metabolism ; Energy pathways
STEAP2	six transmembrane epithelial antigen of the prostate 2	0.330775	261729	NM_152999	Integral membrane protein	Molecular function unknown	Cell communication ; Signal transduction
GLYCTK	glycerate kinase	0.332238	132158		Unclassified	Molecular function unknown	Biological_process unknown
RNASE4	ribonuclease, RNase A family, 4	0.332734	6038	U36775	Ribonuclease	Ribonuclease activity	Regulation of nucleobase, nucleoside, nucleotide and nucleic acid metabolism
PLA2G12A	phospholipase A2, group XIIA	0.333651	81579	NM_030821	Enzyme: Lipase	Lipase activity	Metabolism ; Energy pathways
MMP11	matrix metallopeptidase 11 (stromelysin 3)	0.340123	4320	NM_005940	Metallo protease	Metallopeptidase activity	Protein metabolism
ALDH7A1	aldehyde dehydrogenase 7 family, member A1	0.340817	501	NM_001182	Enzyme: Oxidoreductase	Oxidoreductase activity	Metabolism ; Energy pathways
LRMP	lymphoid-restricted membrane protein	0.343002	4033	NM_006152	Integral membrane protein	Molecular function unknown	Protein metabolism
HOOK1	hook homolog 1 (Drosophila)	0.346201	51361	NM_015888	Cytoskeletal associated protein	Cytoskeletal protein binding	Cell growth and/or maintenance
SERPIND1	serpin peptidase inhibitor, clade D (heparin cofactor), member 1	0.346357	3053	NM_015888	Cytoskeletal associated protein	Cytoskeletal protein binding	Cell growth and/or maintenance
CDS1	CDP-diacylglycerol synthase (phosphatidate cytidylyltransferase) 1	0.348534	1040	U65887	Enzyme: Nucleotidyltransferase	Nucleotidyltransferase activity	Metabolism ; Energy pathways
FGB	fibrinogen beta chain	0.352179	2244	NM_005141	Coagulation factor	Protein binding	Protein metabolism
SATB1	SATB homeobox 1	0.353416	6304	NM_001131010	Transcription factor	Transcription factor activity	Regulation of nucleobase, nucleoside, nucleotide and nucleic acid metabolism
SEC24D	SEC24 family, member D (S. cerevisiae)	0.357608	9871	AB018298	Transport/cargo protein	Transporter activity	Transport
RFXAP	regulatory factor X-associated protein	0.359046	5994	NM_000538	DNA binding protein	DNA binding	Regulation of nucleobase, nucleoside, nucleotide and nucleic acid metabolism
SI	sucrase-isomaltase (alpha-glucosidase)	0.362801	6476	NM_001041	Enzyme: Glucosidase	Glucosidase activity	Metabolism ; Energy pathways
HSPA5	heat shock 70kDa protein 5 (glucose-regulated protein, 78kDa)	0.364071	3309	NM_005347	Chaperone	Chaperone activity	Protein metabolism
F13B	coagulation factor XIII, B polypeptide	0.369076	2165	NM_001994	Coagulation factor	Transferase activity	Protein metabolism
FAM151A	family with sequence similarity 151, member A	0.370475	338094	NM_176782	Unclassified	Molecular function unknown	Biological_process unknown
FADS2	fatty acid desaturase 2	0.370622	9415	NM_004265	Enzyme: Oxidase	Catalytic activity	Metabolism ; Energy pathways
DHDPSL	4-hydroxy-2-oxoglutarate aldolase 1	0.373764	112817	NM_138413	Unclassified	Molecular function unknown	Biological_process unknown
PPP1R1C	protein phosphatase 1, regulatory (inhibitor) subunit 1C	0.375358	151242	XM_087137	Enzyme regulator	Enzyme regulator activity	Cell communication ; Signal transduction
KLF2	Kruppel-like factor 2 (lung)	0.381372	10365	AF123344	Transcription factor	Transcription factor activity	Regulation of nucleobase, nucleoside, nucleotide and nucleic acid metabolism
PROS1	protein S (alpha)	0.385473	5627	NM_000313	Coagulation factor	Protease inhibitor activity	Protein metabolism
FABP1	fatty acid binding protein 1, liver	0.386363	2168	NM_001443	Transport/cargo protein	Transporter activity	Transport
CYP4F3	cytochrome P450, family 4, subfamily F, polypeptide 3	0.386843	4051	AB002454	Enzyme: Hydroxylase	Catalytic activity	Metabolism ; Energy pathways
ATRN	attractin	0.38931	8455	NM_139321	Defensin	Defense/immunity protein activity	Immune response
SORL1	sortilin-related receptor, L(DLR class) A repeats containing	0.390835	6653	NM_003105	Integral membrane protein	Transmembrane receptor activity	Cell communication ; Signal transduction
ETV1	ets variant 1	0.391398	2115	NM_004956	Transcription factor	Transcription factor activity	Regulation of nucleobase, nucleoside, nucleotide and nucleic acid metabolism
TMEM50B	transmembrane protein 50B	0.39208	757	AF045606	Integral membrane protein	Molecular function unknown	Biological_process unknown
CFI	complement factor I	0.392893	3426	NM_000204	Complement protein	Complement activity	Immune response
KDELR2	KDEL (Lys-Asp-Glu-Leu) endoplasmic reticulum protein retention receptor 2	0.393193	11014	X63745	Transport/cargo protein	Transporter activity	Transport
LRP11	low density lipoprotein receptor-related protein 11	0.393452	84918	NM_032832	Cell surface receptor	Receptor activity	Cell communication ; Signal transduction
VSNL1	visinin-like 1	0.393725	7447	NM_003385	Calcium binding protein	Calcium ion binding	Cell communication ; Signal transduction
SLC5A9	SLC5A9 and Name: solute carrier family 5 (sodium/glucose cotransporter), member 9	0.398886	200010	XM_117174	Transport/cargo protein	Transporter activity	Transport
KRT222	keratin 222	0.400091	125113	NM_152349	Unclassified	Molecular function unknown	Biological_process unknown
DDC	dopa decarboxylase (aromatic L-amino acid decarboxylase)	0.400652	1644	NM_000790	Enzyme: Decarboxylase	Carboxy-lyase activity	Metabolism ; Energy pathways
TM7SF2	transmembrane 7 superfamily member 2	0.400735	7108	NM_003273	Enzyme: Reductase	Catalytic activity	Metabolism ; Energy pathways
PLA2G12B	phospholipase A2, group XIIB	0.401455	84647	NM_032562	Calcium binding protein	Calcium ion binding	Cell communication ; Signal transduction
TAF15	TAF15 RNA polymerase II, TATA box binding protein (TBP)-associated factor, 68kDa	0.403402	8148	NM_139215	Transcription regulatory protein	Transcription regulator activity	Regulation of nucleobase, nucleoside, nucleotide and nucleic acid metabolism
GLUD1	glutamate dehydrogenase 1	0.403799	2746	NM_005271	Enzyme: Dehydrogenase	Catalytic activity	Metabolism ; Energy pathways
RPL31	ribosomal protein L31	0.403959	6160	NM_001098577	Ribosomal subunit	Structural constituent of ribosome	Protein metabolism
LANCL1	LanC lantibiotic synthetase component C-like 1 (bacterial)	0.406005	10314	NM_006055	G protein coupled receptor	G-protein coupled receptor activity	Immune response
MIA3	melanoma inhibitory activity family, member 3	0.406481	375056	NM_198551	Unclassified	Molecular function unknown	Biological_process unknown
RFX6	regulatory factor X, 6	0.407717	222546	NM_173560	Transcription regulatory protein	Transcription regulator activity	Regulation of nucleobase, nucleoside, nucleotide and nucleic acid metabolism
FN1	fibronectin 1	0.407943	2335	NM_212476	Extracellular matrix protein	Extracellular matrix structural constituent	Cell growth and/or maintenance
SERPINI1	serpin peptidase inhibitor, clade I (neuroserpin), member 1	0.408781	5274	Z81326	Protease inhibitor	Protease inhibitor activity	Protein metabolism
F10	coagulation factor X	0.409229	2159	NM_000504	Coagulation factor	Peptidase activity	Protein metabolism
SARDH	sarcosine dehydrogenase	0.40953	1757	NM_001134707	Enzyme: Dehydrogenase	Catalytic activity	Metabolism ; Energy pathways
GC	group-specific component (vitamin D binding protein)	0.410957	2638	L10641	Transport/cargo protein	Transporter activity	Transport
SLC38A3	solute carrier family 38, member 3	0.411273	10991	NM_006841	Membrane transport protein	Auxiliary transport protein activity	Transport
ODAM	odontogenic, ameloblast asssociated	0.411624	54959	NM_017855	Unclassified	Molecular function unknown	Biological_process unknown
TXNDC16	thioredoxin domain containing 16	0.412098	57544	XM_051699	Unclassified	Molecular function unknown	Biological_process unknown
PIF1	PIF1 5'-to-3' DNA helicase homolog (S. cerevisiae)	0.412587	80119	NM_025049	DNA helicase	Molecular function unknown	Regulation of nucleobase, nucleoside, nucleotide and nucleic acid metabolism
EPHX2	epoxide hydrolase 2, cytoplasmic	0.413492	2053	L05779	Enzyme: Hydrolase	Hydrolase activity	Metabolism ; Energy pathways
IKBKAP	inhibitor of kappa light polypeptide gene enhancer in B-cells, kinase complex-associated protein	0.413523	8518	AF044195	Adapter molecule	Receptor signaling complex scaffold activity	Cell communication ; Signal transduction
ACSS2	acyl-CoA synthetase short-chain family member 2	0.413841	55902	NM_018677	Enzyme: Ligase	Catalytic activity	Metabolism ; Energy pathways
COPA	coatomer protein complex, subunit alpha	0.414875	1314	NM_004371	Transport/cargo protein	Transporter activity	Transport
PGM3	phosphoglucomutase 3	0.417967	5238	NM_015599	Enzyme: Mutase	Catalytic activity	Metabolism ; Energy pathways
HIST1H2BJ	histone cluster 1, H2bj	0.418207	8970	NM_021058	DNA binding protein	DNA binding	Regulation of nucleobase, nucleoside, nucleotide and nucleic acid metabolism
RBM8A	RNA binding motif protein 8A	0.418866	9939	NM_005105	RNA binding protein	RNA binding	Regulation of nucleobase, nucleoside, nucleotide and nucleic acid metabolism
PCDH20	protocadherin 20	0.420559	64881	NM_022843	Adhesion molecule	Cell adhesion molecule activity	Cell adhesion
CLRN3	clarin 3	0.421484	119467	NM_152311	Integral membrane protein	Molecular function unknown	Biological_process unknown
TMED4	transmembrane emp24 protein transport domain containing 4	0.422391	222068	NM_182547	Integral membrane protein	Molecular function unknown	Biological_process unknown
F8A	coagulation factor VIII-associated (intronic transcript) 1	0.422426	8263	NM_012151	Chaperone	Chaperone activity	Protein metabolism
GK5	glycerol kinase 5 (putative)	0.423062	256356		Unclassified	Molecular function unknown	Biological_process unknown
PBX3	pre-B-cell leukemia homeobox 3	0.426069	5090	NM_001134778	Transcription factor	Transcription factor activity	Regulation of nucleobase, nucleoside, nucleotide and nucleic acid metabolism
APOH	apolipoprotein H (beta-2-glycoprotein I)	0.42638	350	NM_000042	Transport/cargo protein	Transporter activity	Transport
CPEB2	cytoplasmic polyadenylation element binding protein 2	0.42711	132864	XM_059607	RNA binding protein	RNA binding	Regulation of translation ; Regulation of nucleobase, nucleoside, nucleotide and nucleic acid metabolism
PDIA4	protein disulfide isomerase family A, member 4	0.427454	9601	NM_004911	Chaperone	Chaperone activity	Protein metabolism
DACH1	dachshund homolog 1 (Drosophila)	0.427531	1602	NM_004392	Transcription regulatory protein	Transcription regulator activity	Regulation of nucleobase, nucleoside, nucleotide and nucleic acid metabolism
IGSF1	immunoglobulin superfamily, member 1	0.42756	3547	AF034198	Immunoglobulin	Antigen binding	Immune response
DHFR	dihydrofolate reductase	0.428011	1719	NM_000791	Enzyme: Oxidoreductase	Oxidoreductase activity	Regulation of nucleobase, nucleoside, nucleotide and nucleic acid metabolism
ID4	inhibitor of DNA binding 4, dominant negative helix-loop-helix protein	0.428483	3400	NM_001546	Transcription regulatory protein	Transcription regulator activity	Regulation of nucleobase, nucleoside, nucleotide and nucleic acid metabolism
PHKB	phosphorylase kinase, beta	0.428578	5257	NM_000293	Unclassified	Molecular function unknown	Biological_process unknown
SLCO1B3	solute carrier organic anion transporter family, member 1B3	0.428813	28234	NM_019844	Membrane transport protein	Auxiliary transport protein activity	Transport
NDUFC2	NADH dehydrogenase (ubiquinone) 1, subcomplex unknown, 2, 14.5kDa	0.428857	4718	NM_004549	Enzyme: Oxidoreductase	Oxidoreductase activity	Metabolism ; Energy pathways
GJB1	gap junction protein, beta 1, 32kDa	0.429473	2705	NM_000166	Membrane transport protein	Auxiliary transport protein activity	Transport
HSPA4	heat shock 70kDa protein 4	0.429619	3308	NM_002154, NM_198431	Chaperone	Chaperone activity	Protein metabolism
JMY	junction mediating and regulatory protein, p53 cofactor	0.430224	133746		Transcription regulatory protein	Transcription regulator activity	Regulation of nucleobase, nucleoside, nucleotide and nucleic acid metabolism
OAT	ornithine aminotransferase	0.430397	4942	NM_000274	Enzyme: Aminotransferase	Transaminase activity	Metabolism ; Energy pathways
ERP27	endoplasmic reticulum protein 27	0.431275	121506	NM_152321	Enzyme: Isomerase	Isomerase activity	Protein folding
SORBS2	sorbin and SH3 domain containing 2	0.434022	8470	NM_003603	Adapter molecule	Receptor signaling complex scaffold activity	Cell communication ; Signal transduction
NCAPG	non-SMC condensin I complex, subunit G	0.434443	64151	NM_022346	DNA binding protein	DNA binding	Regulation of nucleobase, nucleoside, nucleotide and nucleic acid metabolism
FOLH1	folate hydrolase (prostate-specific membrane antigen) 1	0.435336	2346	NM_004476	Carboxypeptidase	Carboxypeptidase activity	Protein metabolism
HEPACAM2	HEPACAM family member 2	0.435607	253012		Unclassified	Molecular function unknown	Biological_process unknown
PCYOX1	prenylcysteine oxidase 1	0.436166	51449	NM_016297	Enzyme: Oxidase	Catalytic activity	Metabolism ; Energy pathways
FKBP7	FK506 binding protein 7	0.436366	51661	NM_181342	Calcium binding protein	Calcium ion binding	Signal transduction
SLC37A4	solute carrier family 37 (glucose-6-phosphate transporter), member 4	0.437083	2542	NM_001467	Transport/cargo protein	Transporter activity	Transport
ARID4A	AT rich interactive domain 4A (RBP1-like)	0.437747	5926	NM_023001	Transcription regulatory protein	Transcription regulator activity	Regulation of nucleobase, nucleoside, nucleotide and nucleic acid metabolism
MAGT1	magnesium transporter 1	0.438248	84061		Unclassified	Molecular function unknown	Biological_process unknown
AQP11	aquaporin 11	0.439319	282679	NM_173039	Water channel	Water channel activity	Transport
MTTP	microsomal triglyceride transfer protein	0.440166	4547	NM_000253	Transport/cargo protein	Transporter activity	Transport
PDK1	pyruvate dehydrogenase kinase, isozyme 1	0.440551	5163	NM_002610	Enzyme: Phosphotransferase	Catalytic activity	Metabolism ; Energy pathways
LMNB1	lamin B1	0.440612	4001	NM_005573	Structural protein	Structural molecule activity	Cell growth and/or maintenance
YTHDC2	YTH domain containing 2	0.441471	64848	NM_022828	Unclassified	Molecular function unknown	Biological_process unknown
KAT2B	K(lysine) acetyltransferase 2B	0.441875	8850	NM_003884	Transcription regulatory protein	Transcription regulator activity	Regulation of nucleobase, nucleoside, nucleotide and nucleic acid metabolism
GYG2	glycogenin 2	0.443956	8908	NM_003918	Enzyme: Glycosyltransferase	Transferase activity	Metabolism ; Energy pathways
GFPT1	glutamine--fructose-6-phosphate transaminase 1	0.444693	2673	NM_002056	Enzyme: Aminotransferase	Transaminase activity	Metabolism ; Energy pathways
SLC25A40	solute carrier family 25, member 40	0.446273	55972	NM_018843	Transport/cargo protein	Transporter activity	Transport
LRBA	LPS-responsive vesicle trafficking, beach and anchor containing	0.450026	987	AF216648	Anchor protein	Cytoskeletal anchoring activity	Cell communication ; Signal transduction
GPAM	glycerol-3-phosphate acyltransferase, mitochondrial	0.45171	57678	NM_020918	Enzyme: Acyltransferase	Acyltransferase activity	Metabolism ; Energy pathways
RBP2	retinol binding protein 2, cellular	0.452067	5948	NM_004164	Transport/cargo protein	Transporter activity	Transport
VIL1	villin 1	0.452227	7429	NM_007127	Cytoskeletal associated protein	Cytoskeletal protein binding	Cell growth and/or maintenance
B3GNT1	UDP-GlcNAc:betaGal beta-1,3-N-acetylglucosaminyltransferase 1	0.452384	11041	NM_006876	Enzyme: Glucosaminyltransferase	Transferase activity	Metabolism ; Energy pathways
ASGR1	asialoglycoprotein receptor 1	0.452528	432	NM_001671	Cell surface receptor	Receptor activity	Cell communication ; Signal transduction
TM7SF3	transmembrane 7 superfamily member 3	0.453731	51768	NM_016551	Integral membrane protein	Molecular function unknown	Biological_process unknown
MOSC1	MOCO sulphurase C-terminal domain containing 1	0.454424	64757	NM_022746	Unclassified	Molecular function unknown	Biological_process unknown
GUCY2C	guanylate cyclase 2C (heat stable enterotoxin receptor)	0.454635	2984	NM_004963	Guanylate cyclase	Guanylate cyclase activity	Cell communication ; Signal transduction
MAF	v-maf musculoaponeurotic fibrosarcoma oncogene homolog (avian)	0.454714	4094	NM_001031804	Transcription factor	Transcription factor activity	Regulation of gene expression, epigenetic
HYOU1	hypoxia up-regulated 1	0.457109	10525	NM_006389	Chaperone	Chaperone activity	Protein metabolism
CMBL	carboxymethylenebutenolidase homolog (Pseudomonas)	0.457318	134147	NM_138809	Unclassified	Molecular function unknown	Biological_process unknown
TTC39C	tetratricopeptide repeat domain 39C	0.457385	125488	NM_153211	Unclassified	Molecular function unknown	Biological_process unknown
NUCB2	nucleobindin 2	0.457464	4925	NM_005013	Calcium binding protein	Calcium ion binding	Cell communication ; Signal transduction
SLC13A5	solute carrier family 13 (sodium-dependent citrate transporter), member 5	0.457778	284111	NM_177550	Membrane transport protein	Auxiliary transport protein activity	Transport
ITPKA	inositol 1,4,5-trisphosphate 3-kinase A	0.457826	3706	NM_002220	Lipid Kinase	Lipid kinase activity	Cell communication ; Signal transduction
BCL2L11	BCL2-like 11 (apoptosis facilitator)	0.458315	10018	AF032458	Adapter molecule	Receptor signaling complex scaffold activity	Apoptosis
P4HA1	prolyl 4-hydroxylase, alpha polypeptide I	0.459507	5033	NM_000917	Enzyme: Hydroxylase	Oxidoreductase activity	Metabolism ; Energy pathways ; Protein metabolism
CD276	CD276 molecule	0.460295	80381	NM_025240	Ligand	Receptor binding	Immune response
SEC24A	SEC24 family, member A (S. cerevisiae)	0.460352	10802	AJ131244	Transport/cargo protein	Transporter activity	Transport
ALDH6A1	aldehyde dehydrogenase 6 family, member A1	0.460684	4329	M93405	Enzyme: Dehydrogenase	Catalytic activity	Metabolism ; Energy pathways
AS3MT	arsenic (+3 oxidation state) methyltransferase	0.46079	57412	NM_020682	Enzyme: Methyltransferase	Methyltransferase activity	Metabolism ; Energy pathways
SCLT1	sodium channel and clathrin linker 1	0.461608	132320	NM_144643	Adapter molecule	Protein channel activity	Regulation of endocytosis
FOLH1	folate hydrolase (prostate-specific membrane antigen) 1	0.461701	2346	NM_004476	Carboxypeptidase	Carboxypeptidase activity	Protein metabolism
CCR6	chemokine (C-C motif) receptor 6	0.462604	1235	U68030	G protein coupled receptor	G-protein coupled receptor activity	Cell communication ; Signal transduction
MYO5C	myosin VC	0.462742	55930	NM_018728	Motor protein	Motor activity	Cell growth and/or maintenance
MKI67	antigen identified by monoclonal antibody Ki-67	0.462967	4288	NM_002417	Cell cycle control protein	Protein binding	Cell communication ; Signal transduction
HADH	hydroxyacyl-CoA dehydrogenase	0.463005	3033		Enzyme: Dehydrogenase	Molecular function unknown	Biological_process unknown
PJA2	praja ring finger 2	0.463561	9867	NM_014819	Ubiquitin proteasome system protein Ubiquitin-specific protease activity		Protein metabolism
TTC3	tetratricopeptide repeat domain 3	0.464104	7267	D84296	Unclassified	Molecular function unknown	Biological_process unknown
ZNF238	zinc finger protein 238	0.464651	10472	NM_205768	Transcription regulatory protein	Transcription regulator activity	Regulation of nucleobase, nucleoside, nucleotide and nucleic acid metabolism
CCDC88A	coiled-coil domain containing 88A	0.465334	55704	NM_017571	Cytoskeletal protein	Structural constituent of cytoskeleton	Cell growth and/or maintenance ; Cell migration
UAP1	UDP-N-acteylglucosamine pyrophosphorylase 1	0.466032	6675	NM_003115	Enzyme: Phosphorylase	Phosphorylase activity	Metabolism ; Energy pathways
TMEM141	transmembrane protein 141	0.466184	85014	NM_032928	Unclassified	Molecular function unknown	Biological_process unknown
PLCXD1	phosphatidylinositol-specific phospholipase C, X domain containing 1	0.466859	55344	NM_018390	Enzyme: Phospholipase	Phospholipase activity	Cell communication
SRD5A3	steroid 5 alpha-reductase 3	0.467306	79644		Enzyme: Dehydrogenase	Catalytic activity	Metabolism
RPS6KA3	ribosomal protein S6 kinase, 90kDa, polypeptide 3	0.467381	6197	NM_004586	Serine/threonine kinase	Protein serine/threonine kinase activity	Cell communication ; Signal transduction
PLG	plasminogen	0.467423	5340	NM_000301	Protease	Peptidase activity	Protein metabolism
GSN	gelsolin	0.468117	2934	NM_000177	Cytoskeletal protein	Structural constituent of cytoskeleton	Cell growth and/or maintenance
GHR	growth hormone receptor	0.469205	2690	NM_000163	Cell surface receptor	Receptor activity	Cell communication ; Signal transduction
OSTF1	osteoclast stimulating factor 1	0.469312	26578	NM_012383	Adapter molecule	Receptor signaling complex scaffold activity	Cell communication ; Signal transduction
MYCBP	c-myc binding protein	0.469696	26292	NM_012333	Transcription regulatory protein	Transcription regulator activity	Regulation of nucleobase, nucleoside, nucleotide and nucleic acid metabolism
RABAC1	Rab acceptor 1 (prenylated)	0.470283	10567	NM_006423	GTPase activating protein	GTPase activator activity	Transport
AP1S1	adaptor-related protein complex 1, sigma 1	0.470661	1174	NM_001283	Transport/cargo protein	Transporter activity	Transport
TMEM37	transmembrane protein 37	0.471026	140738	NM_183240	Voltage gated channel	Voltage-gated ion channel activity	Transport
MREG	melanoregulin	0.471092	55686	NM_018000	Unclassified	Molecular function unknown	Biological_process unknown
HTT	huntingtin	0.471484	3064	NM_002111	DNA binding protein	DNA binding	Regulation of nucleobase, nucleoside, nucleotide and nucleic acid metabolism
CYP4F12	cytochrome P450, family 4, subfamily F, polypeptide 12	0.471906	66002	AB035130	Enzyme: Oxygenase	Catalytic activity	Metabolism ; Energy pathways
CA2	carbonic anhydrase II	0.472311	760	NM_000067	Enzyme: Carbonic anhydrase	Catalytic activity	Metabolism ; Energy pathways
FAM49A	family with sequence similarity 49, member A	0.472668	81553	NM_030797	Unclassified	Molecular function unknown	Biological_process unknown
MXD3	MAX dimerization protein 3	0.473291	83463	BC000745	Unclassified	Molecular function unknown	Biological_process unknown
SLC30A10	solute carrier family 30, member 10	0.47505	55532	NM_018713	Transport/cargo protein	Transporter activity	Transport
CHD9	chromodomain helicase DNA binding protein 9	0.475198	80205	NM_025134	DNA binding protein	ATPase activity	Transcription
CPB2	carboxypeptidase B2 (plasma)	0.475274	1361	M75106	Carboxypeptidase	Carboxypeptidase activity	Protein metabolism
FGG	fibrinogen gamma chain	0.475804	2266	NM_021870	Coagulation factor	Protein binding	Protein metabolism
ADH5	alcohol dehydrogenase 5 (class III), chi polypeptide	0.475959	128	NM_000671	Enzyme: Oxidoreductase	Oxidoreductase activity	Metabolism ; Energy pathways
SEPP1	selenoprotein P, plasma, 1	0.476088	6414	NM_005410	Enzyme: Peroxidase	Peroxidase activity	Metabolism ; Energy pathways
CFH /// CFHR1	complement factor H-related 1	0.476791	3078	NM_002113	Complement protein	Complement activity	Immune response
TIA1	TIA1 cytotoxic granule-associated RNA binding protein	0.476887	7072	NM_022037	RNA binding protein	RNA binding	Regulation of nucleobase, nucleoside, nucleotide and nucleic acid metabolism
TBC1D8B	TBC1 domain family, member 8B (with GRAM domain)	0.477555	54885	NM_017752	Unclassified	Molecular function unknown	Biological_process unknown
CXCL10	chemokine (C-X-C motif) ligand 10	0.477797	3627	X02530	Chemokine	Chemokine activity	Immune response
DZIP3	DAZ interacting protein 3, zinc finger	0.478082	9666		Ubiquitin proteasome system protein	Ubiquitin-specific protease activity	Protein metabolism
GSTA4	glutathione S-transferase alpha 4	0.478559	2941	AF020918	Enzyme: Glutathione transferase	Glutathione transferase activity	Metabolism ; Energy pathways
SFXN2	sideroflexin 2	0.478885	118980	XM_058359	Transport/cargo protein	Transporter activity	Transport
NPNT	nephronectin	0.479296	255743	NM_198278	Unclassified	Molecular function unknown	Biological_process unknown
PTOV1	prostate tumor overexpressed 1	0.479745	53635	AF238381	Cell cycle control protein	Molecular function unknown	Cell communication ; Signal transduction
ANG	angiogenin, ribonuclease, RNase A family, 5	0.479838	283	NM_001097577	Ribonuclease	Ribonuclease activity	Regulation of nucleobase, nucleoside, nucleotide and nucleic acid metabolism
CPT1A	carnitine palmitoyltransferase 1A (liver)	0.480481	1374	NM_001876	Enzyme: Palmitoyltransferase	Palmitoyltransferase activity	Mitochondrial transport
SDF2L1	stromal cell-derived factor 2-like 1	0.480537	23753	NM_022044	Unclassified	Molecular function unknown	Biological_process unknown
PDIA3	protein disulfide isomerase family A, member 3	0.481324	2923	NM_005313	Enzyme: Isomerase	Isomerase activity	Protein metabolism
METTL7B	methyltransferase like 7B	0.481401	196410	NM_152637	Unclassified	Molecular function unknown	Biological_process unknown
FAM3B	family with sequence similarity 3, member B	0.483005	54097	NM_058186	Secreted polypeptide	Cytokine activity	Biological_process unknown
MCM4	minichromosome maintenance complex component 4	0.483109	4173	NM_005914	DNA binding protein	DNA binding	Regulation of nucleobase, nucleoside, nucleotide and nucleic acid metabolism
HNRNPU	heterogeneous nuclear ribonucleoprotein U (scaffold attachment factor A)	0.48345	3192	NM_031844	Ribonucleoprotein	RNA binding	Regulation of nucleobase, nucleoside, nucleotide and nucleic acid metabolism
IPO5	importin 5	0.483481	3843	NM_002271	Transport/cargo protein	Transporter activity	Transport
HMGN2	high-mobility group nucleosomal binding domain 2	0.484158	3151	NM_005517	Transcription regulatory protein	Transcription regulator activity	Regulation of nucleobase, nucleoside, nucleotide and nucleic acid metabolism
LRRC45	leucine rich repeat containing 45	0.484323	201255	NM_144999	Unclassified	Molecular function unknown	Biological_process unknown
ACOX1	acyl-CoA oxidase 1, palmitoyl	0.484427	51	U03254	Enzyme: Oxidase	Catalytic activity	Metabolism ; Energy pathways
ARL17P1	ADP-ribosylation factor-like 17A	0.484608	51326	NM_016632	Unclassified
SFRS3	serine/arginine-rich splicing factor 3	0.48524	6428	NM_003017	RNA binding protein	RNA binding	Regulation of nucleobase, nucleoside, nucleotide and nucleic acid metabolism
GCHFR	GTP cyclohydrolase I feedback regulator	0.48526	2644	NM_005258	Unclassified	Molecular function unknown	Metabolism ; Energy pathways
BIN1	bridging integrator 1	0.485378	274	NM_139343	Adapter molecule	Receptor signaling complex scaffold activity	Cell communication ; Signal transduction
AFF1	AF4/FMR2 family, member 1	0.486075	4299	NM_005935	Transcription factor	Transcription factor activity	Regulation of nucleobase, nucleoside, nucleotide and nucleic acid metabolism
ERCC5	excision repair cross-complementing rodent repair deficiency, complementation group 5	0.486172	2073	X71342	DNA repair protein	DNA repair protein	Regulation of nucleobase, nucleoside, nucleotide and nucleic acid metabolism
DNAJC6	DnaJ (Hsp40) homolog, subfamily C, member 6	0.487688	9829	AB007942	Chaperone	Chaperone activity	Protein metabolism
SMO	smoothened homolog (Drosophila)	0.488456	6608	NM_005631	Integral membrane protein	Protein binding	Cell communication ; Signal transduction
SLC35D1	solute carrier family 35 (UDP-glucuronic acid/UDP-N-acetylgalactosamine dual transporter), member D1	0.488767	23169	NM_015139	Membrane transport protein	Auxiliary transport protein activity	Transport
CYB5B	cytochrome b5 type B (outer mitochondrial membrane)	0.488808	80777	NM_030579	Transport/cargo protein	Transporter activity	Transport
DOCK8	dedicator of cytokinesis 8	0.4891	81704	XM_036307	Guanine nucleotide exchange factor	Guanyl-nucleotide exchange factor activity	Cell communication ; Signal transduction
KIAA1217	KIAA1217	0.489171	56243	NM_019590	Unclassified	Molecular function unknown	Biological_process unknown
ARRDC3	arrestin domain containing 3	0.489829	57561	NM_020801	Unclassified	Molecular function unknown	Cell communication ; Signal transduction
SLC47A1	solute carrier family 47, member 1	0.490264	55244		Transport/cargo protein	Transporter activity	Transport
GLUL	glutamate-ammonia ligase	0.490764	2752	NM_002065	Enzyme: Aminotransferase	Transaminase activity	Metabolism ; Energy pathways
BCKDHB	branched chain keto acid dehydrogenase E1, beta polypeptide	0.491073	594	NM_000056	Enzyme: Decarboxylase	Catalytic activity	Metabolism
CYP26A1	cytochrome P450, family 26, subfamily A, polypeptide 1	0.491908	1592	AF005418	Enzyme: Hydroxylase	Catalytic activity	Metabolism ; Energy pathways
VASH2	vasohibin 2	0.492604	79805	NM_024749	Unclassified	Molecular function unknown	Biological_process unknown
SERPINA7	serpin peptidase inhibitor, clade A (alpha-1 antiproteinase, antitrypsin), member 7	0.492857	6906	NM_000354	Protease inhibitor	Protease inhibitor activity	Protein metabolism
SYNE2	spectrin repeat containing, nuclear envelope 2	0.493571	23224	NM_182914	Cytoskeletal protein	Structural constituent of cytoskeleton	Cell growth and/or maintenance
CAPRIN2	caprin family member 2	0.494729	65981	NM_023925	Unclassified	Molecular function unknown	Cell growth and/or maintenance
MAGI3	membrane associated guanylate kinase, WW and PDZ domain containing 3	0.494921	260425	NM_152900	Unclassified	Molecular function unknown	Cell communication ; Signal transduction
ACOT8	acyl-CoA thioesterase 8	0.495117	10005	NM_183386	Enzyme: Thioesterase	Hydrolase activity	Lipid metabolism
FAM20C	family with sequence similarity 20, member C	0.495487	56975	NM_020223	Unclassified	Molecular function unknown	Biological_process unknown
CYB5A	cytochrome b5 type A (microsomal)	0.49846	1528	NM_001914, NM_148923	Enzyme: Oxidoreductase	Oxidoreductase activity	Metabolism ; Energy pathways
KANK4	KN motif and ankyrin repeat domains 4	0.499034	163782	NM_181712	Unclassified	Molecular function unknown	Biological_process unknown
KIF14	kinesin family member 14	0.499418	9928	NM_014875	Motor protein	Motor activity	Cell growth and/or maintenance
PRKDC	protein kinase, DNA-activated, catalytic polypeptide	0.499719	5591	NM_001081640	Serine/threonine kinase	Protein serine/threonine kinase activity	Cell communication ; Signal transduction
GMPPB	GDP-mannose pyrophosphorylase B	0.499997	29925	NM_013334	Enzyme: Phosphorylase	Phosphorylase activity	Metabolism
